# Supplementary material for: Cell Cycle, Filament Growth and Synchronized Cell Division in Multicellular Cable Bacteria
Source: Front Microbiol. 2021 Jan 27;12:620807. doi: 10.3389/fmicb.2021.620807 (PMC7873302; doi:10.3389/fmicb.2021.620807)
Supplement: Supplementary Datasheet 1 — Raw data showing 13C and 15N atom fractions in individual cells from the filaments analyzed in this study. [file Data_Sheet_4.CSV]

file	cell_type	13C-(12C+13C)	std	12C15N-(12C14N+12C15N)	std_1
2018-02-02-ELFIL_2	1	0.010479	1.7436e-4	0.00443	7.2302e-5
2018-02-02-ELFIL_2	1	0.010586	1.6632e-4	0.0044475	6.7793e-5
2018-02-02-ELFIL_2	1	0.011317	1.3771e-4	0.0050919	5.9601e-5
2018-02-02-ELFIL_2	1	0.011168	1.4771e-4	0.0052306	6.5081e-5
2018-02-02-ELFIL_2	1	0.01119	1.4019e-4	0.0049077	5.7508e-5
2018-02-02-ELFIL_2	1	0.011826	1.7456e-4	0.0060711	6.9642e-5
2018-02-02-ELFIL_2	1	0.011093	1.6066e-4	0.0048151	6.2801e-5
2018-02-02-ELFIL_2	1	0.01107	1.8075e-4	0.0052339	7.7639e-5
2018-02-02-ELFIL_2	1	0.01114	1.7302e-4	0.0050393	7.0616e-5
2018-02-02-ELFIL_2	1	0.010937	1.7432e-4	0.0051811	6.9972e-5
2018-02-07-ELFIL_1	1	0.01131	2.014e-4	0.0052154	7.3835e-5
2018-02-07-ELFIL_1	1	0.011567	1.7475e-4	0.0054726	6.8787e-5
2018-02-07-ELFIL_1	1	0.011792	1.7132e-4	0.0052266	6.6444e-5
2018-02-07-ELFIL_1	1	0.01183	1.7769e-4	0.0054181	7.4346e-5
2018-02-07-ELFIL_1	1	0.012501	2.0735e-4	0.0072284	9.2251e-5
2018-02-07-ELFIL_1	1	0.011576	1.8973e-4	0.0052168	6.8424e-5
2018-02-07-ELFIL_1	1	0.011732	1.9507e-4	0.0062005	8.8023e-5
2018-02-07-ELFIL_1	1	0.017948	2.6255e-4	0.006047	8.2433e-5
2018-02-07-ELFIL_1	1	0.011746	1.5696e-4	0.0059139	6.9614e-5
2018-02-07-ELFIL_1	1	0.019309	3.2647e-4	0.0074308	1.2364e-4
2018-02-07-ELFIL_1	1	0.019496	3.1811e-4	0.0076708	1.2204e-4
2018-02-07-ELFIL_1	1	0.011611	1.4153e-4	0.0053023	5.8435e-5
2018-02-07-ELFIL_1	1	0.017285	2.0562e-4	0.0060584	7.5472e-5
2018-02-07-ELFIL_1	1	0.011618	1.2572e-4	0.0054866	5.0367e-5
2018-02-07-ELFIL_1	1	0.019115	2.1335e-4	0.0070637	7.7599e-5
2018-02-07-ELFIL_1	1	0.012065	2.2818e-4	0.0059847	9.2579e-5
2018-02-07-ELFIL_1	1	0.021934	1.9826e-4	0.010205	8.3663e-5
2018-02-07-ELFIL_1	1	0.011713	1.7785e-4	0.0064261	7.2844e-5
2018-02-07-ELFIL_1	1	0.018127	1.8966e-4	0.0069106	7.3252e-5
2018-02-07-ELFIL_1	1	0.0116	2.2809e-4	0.0060778	8.7623e-5
2018-02-07-ELFIL_1	1	0.02082	2.2608e-4	0.0088176	8.6335e-5
2018-02-07-ELFIL_1	1	0.017796	2.0607e-4	0.0071222	7.6999e-5
2018-02-07-ELFIL_1	1	0.02113	2.0797e-4	0.00926	7.8603e-5
2018-02-07-ELFIL_1	1	0.01764	2.0937e-4	0.0066448	7.5472e-5
2018-02-07-ELFIL_1	1	0.017634	2.4596e-4	0.0067808	8.1596e-5
2018-02-07-ELFIL_1	1	0.017732	2.8259e-4	0.0073706	9.0075e-5
2018-02-07-ELFIL_3	1	0.010988	2.0653e-4	0.0047371	5.6176e-5
2018-02-07-ELFIL_3	1	0.010672	1.5843e-4	0.0049489	5.3049e-5
2018-02-07-ELFIL_3	1	0.010401	1.5252e-4	0.0042932	5.1497e-5
2018-02-07-ELFIL_3	1	0.010552	1.6578e-4	0.0045701	6.0303e-5
2018-02-07-ELFIL_3	1	0.010686	1.6057e-4	0.0047106	5.6975e-5
2018-02-07-ELFIL_3	1	0.010586	1.3538e-4	0.0047	4.7412e-5
2018-02-07-ELFIL_3	1	0.01056	1.3023e-4	0.004721	5.4863e-5
2018-02-07-ELFIL_3	1	0.010524	1.2707e-4	0.0044235	4.4238e-5
2018-02-07-ELFIL_3	1	0.0104	2.2664e-4	0.0043276	6.8363e-5
2018-02-07-ELFIL_3	1	0.010572	2.8406e-4	0.0041679	8.0109e-5
2018-02-02-ELFIL_1	2	0.016639	1.8055e-4	0.0065106	5.2843e-5
2018-02-02-ELFIL_1	2	0.016398	1.6387e-4	0.0059405	5.0498000000000003e-005
2018-02-02-ELFIL_1	2	0.016403	1.6627e-4	0.0060295	5.4636e-5
2018-02-02-ELFIL_1	2	0.017582	1.6305e-4	0.0067715	4.8584e-5
2018-02-02-ELFIL_1	2	0.017295	2.316e-4	0.0066271	6.6407e-5
2018-02-02-ELFIL_4	2	0.015891	3.9149e-4	0.0057687	1.1076e-4
2018-02-02-ELFIL_4	2	0.015747	3.2208e-4	0.0061316	9.5925e-5
2018-02-02-ELFIL_4	2	0.016982	2.7347e-4	0.0065742	8.3165e-5
2018-02-02-ELFIL_4	2	0.014876	3.768e-4	0.0060891	1.1183e-4
2018-02-02-ELFIL_4	2	0.015477	3.7519e-4	0.0056669	1.1311e-4
2018-02-02-ELFIL_4	2	0.01544	3.1115e-4	0.0056773	8.9168e-5
2018-02-02-ELFIL_4	2	0.01595	3.1132e-4	0.006152	8.9359e-5
2018-02-02-ELFIL_4	2	0.016268	3.0472e-4	0.0060925	9.0178e-5
2018-02-02-ELFIL_4	2	0.016679	3.8043e-4	0.0064074	1.1673e-4
2018-02-02-ELFIL_4	2	0.015894	4.1692e-4	0.0058553	1.1531e-4
2018-02-02-ELFIL_4	2	0.015464	4.7373e-4	0.0059007	1.1256e-4
2018-02-07-ELFIL_2	2	0.015913	5.5226e-5	0.0062188	1.8396e-5
2018-02-07-ELFIL_2	2	0.016361	4.5198e-5	0.006493	1.6654e-5
2018-02-07-ELFIL_2	2	0.017405	6.0824e-5	0.0069337	2.285e-5
2018-02-07-ELFIL_2	2	0.018983	7.2265e-5	0.0079479	2.7555e-5
2018-02-07-ELFIL_2	2	0.019518	9.6556e-5	0.0092043	3.6778e-5
2018-02-07-ELFIL_2	2	0.018312	7.9548e-5	0.0082999	3.0292e-5
2018-02-07-ELFIL_2	2	0.014871	6.8283e-5	0.0056465	2.1139e-5
2018-02-07-ELFIL_2	2	0.015781	8.1204e-5	0.0061783	2.48e-5
2018-02-07-ELFIL_3	2	0.015845	3.0605e-4	0.006459	7.6457e-5
2018-02-07-ELFIL_3	2	0.015648	2.2556e-4	0.0064666	6.3858e-5
2018-02-07-ELFIL_3	2	0.015704	2.1781e-4	0.0067786	6.4726e-5
2018-02-07-ELFIL_3	2	0.0151	2.1958e-4	0.0065099	6.7987e-5
2018-02-07-ELFIL_3	2	0.015337	2.0717e-4	0.0064435	6.8468e-5
2018-02-07-ELFIL_3	2	0.015508	2.3504e-4	0.0065537	7.2413e-5
2018-02-07-ELFIL_3	2	0.014943	2.3568e-4	0.0060275	7.0511e-5
2018-02-07-ELFIL_3	2	0.015271	2.6796e-4	0.0062243	8.8215e-5
2018-02-07-ELFIL_3	2	0.016074	2.7701e-4	0.0074482	9.5594e-5
2018-02-07-ELFIL_3	2	0.016011	2.4457e-4	0.007343	8.314e-5
2018-02-02-ELFIL_1	3	0.013808	1.5681e-4	0.0066136	5.383e-5
2018-02-02-ELFIL_1	3	0.013337	1.2835e-4	0.0059642	4.4488e-5
2018-02-02-ELFIL_1	3	0.013351	1.4841e-4	0.0059568	5.3133e-5
2018-02-02-ELFIL_1	3	0.013393	1.4523e-4	0.0058419	5.0251e-5
2018-02-02-ELFIL_1	3	0.012725	1.8843e-4	0.0057402	5.8983e-5
2018-02-02-ELFIL_1	3	0.013404	2.2366e-4	0.0058511	6.3166e-5
2018-02-07-ELFIL_3	3	0.012951	1.8589e-4	0.0061767	5.6132e-5
2018-02-07-ELFIL_3	3	0.012917	1.552e-4	0.0059947	5.3101e-5
2018-02-07-ELFIL_3	3	0.012958	1.5762e-4	0.0061525	5.8724e-5
2018-02-07-ELFIL_3	3	0.01263	1.8977e-4	0.0057144	6.7509e-5
2018-02-07-ELFIL_3	3	0.013017	1.5203e-4	0.0062649	5.5676e-5
2018-02-07-ELFIL_3	3	0.012327	1.4509e-4	0.005445	5.0458e-5
2018-02-07-ELFIL_3	3	0.01307	1.5214e-4	0.0061173	5.4768e-5
2018-02-07-ELFIL_3	3	0.013199	1.4886e-4	0.0062334	5.3148e-5
2018-02-07-ELFIL_3	3	0.013134	1.7538e-4	0.0061388	6.3061e-5
2018-02-07-ELFIL_4	3	0.010802	1.5194e-4	0.0045816	5.1411e-5
2018-02-07-ELFIL_4	3	0.01093	1.5488e-4	0.0045573	5.5888e-5
2018-02-07-ELFIL_4	3	0.011196	1.318e-4	0.004907	4.7449e-5
2018-02-07-ELFIL_4	3	0.011143	1.2912e-4	0.0049338	4.819e-5
2018-02-07-ELFIL_4	3	0.01102	1.2718e-4	0.0047981	4.8721e-5
2018-02-07-ELFIL_4	3	0.011167	1.3735e-4	0.004736	5.1189e-5
2018-02-07-ELFIL_4	3	0.011005	1.2459e-4	0.0046315	4.7956e-5
2018-02-07-ELFIL_4	3	0.011031	1.1532e-4	0.0046683	4.4424e-5
2018-02-07-ELFIL_4	3	0.011155	1.3618e-4	0.0047585	4.9429e-5
2018-02-07-ELFIL_4	3	0.010926	1.4374e-4	0.0044523	4.9011e-5
2018-05-30-ELFIL_1	4	0.044905	3.3605e-4	0.014387	7.7145e-5
2018-05-30-ELFIL_1	4	0.049075	3.4519e-4	0.014943	7.8451e-5
2018-05-30-ELFIL_1	4	0.04861	3.0869e-4	0.014329	7.3393e-5
2018-05-30-ELFIL_1	4	0.048215	3.5931e-4	0.015214	8.2847e-5
2018-05-30-ELFIL_1	4	0.0477	3.5345e-4	0.015142	8.0914e-5
2018-05-30-ELFIL_1	4	0.050175	3.7172e-4	0.01447	8.5841e-5
2018-05-30-ELFIL_1	4	0.049578	4.2899e-4	0.015108	9.4731e-5
2018-05-30-ELFIL_1	4	0.049678	3.8869e-4	0.014218	9.0163e-5
2018-05-30-ELFIL_1	4	0.047285	3.7155e-4	0.01457	8.742e-5
2018-05-30-ELFIL_1	4	0.047769	4.0222e-4	0.014234	9.3068e-5
2018-05-30-ELFIL_1	4	0.04775	3.415e-4	0.01423	8.1444e-5
2018-05-30-ELFIL_1	4	0.050046	3.1734e-4	0.014892	7.744e-5
2018-05-30-ELFIL_1	4	0.048668	3.2189e-4	0.014788	8.1763e-5
2018-05-30-ELFIL_4	4	0.033052	3.1356e-4	0.01226	5.4404e-5
2018-05-30-ELFIL_4	4	0.041526	4.2684e-4	0.011822	8.0855e-5
2018-05-30-ELFIL_4	4	0.04393	2.5276e-4	0.013578	6.0113e-5
2018-05-30-ELFIL_4	4	0.04367	2.6631e-4	0.013799	6.2773e-5
2018-05-31-ELFIL_2	5	0.018946	9.0831e-5	0.0058967	2.3114e-5
2018-06-01-ELFIL_2	5	0.020339	2.3654e-4	0.0058013	6.9964e-5
2018-06-01-ELFIL_2	5	0.020765	2.2634e-4	0.0059256	6.3663e-5
2018-06-01-ELFIL_2	5	0.02018	1.966e-4	0.0059091	5.9057e-5
2018-06-01-ELFIL_2	5	0.020233	1.7641e-4	0.0060557	4.7979e-5
2018-06-01-ELFIL_2	5	0.020612	1.2113e-4	0.0062024	3.06e-5
2018-06-01-ELFIL_2	5	0.021346	1.9624e-4	0.0062667	4.851e-5
2018-06-01-ELFIL_2	5	0.020249	1.0338e-4	0.006187	2.7397e-5
2018-06-01-ELFIL_2	5	0.020714	1.0364e-4	0.0064233	2.6786e-5
2018-06-01-ELFIL_2	5	0.020763	9.4002e-5	0.0062807	2.5724e-5
2018-06-01-ELFIL_3	5	0.020875	2.1497e-4	0.0062055	5.6505e-5
2018-06-01-ELFIL_3	5	0.020808	1.6137e-4	0.0061026	4.5307e-5
2018-06-01-ELFIL_3	5	0.020842	2.0907e-4	0.0063457	5.5264e-5
2018-05-31-ELFIL_2	6	0.011821	7.1615e-5	0.0041752	1.9669e-5
2018-05-31-ELFIL_2	6	0.012521	4.9048e-5	0.0044997	1.2851e-5
2018-06-01-ELFIL_2	6	0.012217	1.0021e-4	0.0041098	3.2177e-5
2018-06-01-ELFIL_2	6	0.012699	1.6017e-4	0.0042707	4.3086e-5
2018-06-01-ELFIL_2	6	0.012456	1.3949e-4	0.004285	3.8049e-5
2018-06-01-ELFIL_2	6	0.012092	1.3313e-4	0.0042125	3.6942e-5
2018-06-01-ELFIL_2	6	0.011889	1.6018e-4	0.0041951	4.1045e-5
2018-06-01-ELFIL_2	6	0.012008	1.4003e-4	0.0041176	4.0441e-5
2018-06-01-ELFIL_2	6	0.012113	1.1619e-4	0.0041516	3.5586e-5
2018-06-01-ELFIL_2	6	0.012011	1.7771e-4	0.0041753	5.3912e-5
2018-06-01-ELFIL_2	6	0.011845	1.5415e-4	0.0040194	4.3643e-5
2018-06-01-ELFIL_2	6	0.011951	1.6041e-4	0.0041034	4.1779e-5
2018-06-01-ELFIL_2	6	0.012179	1.5368e-4	0.0042639	3.7447e-5
2018-06-01-ELFIL_2	6	0.012235	1.4247e-4	0.0043371	3.6487e-5
2018-06-01-ELFIL_2	6	0.012042	1.2256e-4	0.0041061	3.5748e-5
2018-06-01-ELFIL_2	6	0.012124	1.2647e-4	0.004245	3.3395e-5
2018-06-01-ELFIL_2	6	0.012044	1.2975e-4	0.0042404	3.5087e-5
2018-06-01-ELFIL_2	6	0.012223	1.2713e-4	0.0042242	3.4978e-5
2018-06-01-ELFIL_2	6	0.012247	8.4628e-5	0.0043015	2.3464e-5
2018-06-01-ELFIL_2	6	0.012203	1.1916e-4	0.0042538	3.6338e-5
2018-06-01-ELFIL_2	6	0.012255	1.2258e-4	0.0042552	3.547e-5
2018-06-01-ELFIL_2	6	0.01235	9.8364e-5	0.0042889	3.0951e-5
2018-06-01-ELFIL_2	6	0.012247	1.36e-4	0.0042031	4.1062e-5
2018-06-01-ELFIL_2	6	0.012172	1.286e-4	0.0042561	3.6784e-5
2018-06-01-ELFIL_2	6	0.012188	1.0286e-4	0.0042432	3.3738e-5
2018-06-01-ELFIL_2	7	0.033045	2.3976e-4	0.00786	5.3109e-5
2018-06-01-ELFIL_2	7	0.033928	3.0015e-4	0.0082086	6.6347e-5
2018-06-01-ELFIL_2	7	0.029976	2.5305e-4	0.00783	5.7683e-5
2018-06-01-ELFIL_2	7	0.031543	2.0033e-4	0.0081998	4.7693e-5
2018-06-01-ELFIL_3	7	0.032984	3.4496e-4	0.0081313	9.5474e-5
2018-06-01-ELFIL_3	7	0.030234	2.4533e-4	0.007884	6.5369e-5
2018-06-01-ELFIL_3	7	0.03395	3.2514e-4	0.0083318	8.6826e-5
2018-06-01-ELFIL_3	7	0.032879	4.1276e-4	0.0080126	1.0981e-4
2018-06-01-ELFIL_3	7	0.031724	2.3619e-4	0.008039	6.7683e-5
2018-06-01-ELFIL_3	7	0.031843	3.3479e-4	0.0080896	8.6712e-5
2018-05-31-ELFIL_2	8	0.010148	6.5316e-5	0.0039203	1.6235e-5
2018-05-31-ELFIL_2	8	0.010213	6.2619e-5	0.0038824	1.666e-5
2018-05-31-ELFIL_2	8	0.010269	9.5365e-5	0.0038012	2.5626e-5
2018-05-31-ELFIL_2	8	0.010322	1.3897e-4	0.0037547	4.319e-5
2018-05-31-ELFIL_2	8	0.010303	9.2809e-5	0.0038064	2.6583e-5
2018-05-31-ELFIL_2	8	0.010171	1.031e-4	0.0037598	3.1311e-5
2018-05-31-ELFIL_2	8	0.010205	6.6455e-5	0.0039103	1.6584e-5
2018-06-01-ELFIL_2	8	0.010566	1.5568e-4	0.003852	4.3895e-5
2018-06-01-ELFIL_2	8	0.010488	1.6026e-4	0.0038853	4.3349e-5
2018-06-01-ELFIL_2	8	0.011729	1.6189e-4	0.0042754	4.3498e-5
2018-06-01-ELFIL_2	8	0.010701	1.2898e-4	0.0039414	3.9882e-5
2018-06-01-ELFIL_2	8	0.01032	1.6913e-4	0.0039304	5.081e-5
2018-06-01-ELFIL_2	8	0.010419	1.3232e-4	0.0038141	4.4267e-5
2018-06-01-ELFIL_2	8	0.01032	1.226e-4	0.0037712	4.145e-5
2018-06-01-ELFIL_2	8	0.010331	1.4724e-4	0.0038928	4.5446e-5
2018-06-01-ELFIL_2	8	0.010465	1.5215e-4	0.0038701	4.7472e-5
2018-06-01-ELFIL_2	8	0.010867	1.8267e-4	0.0039811	5.1557e-5
2018-06-01-ELFIL_2	8	0.011096	1.5012e-4	0.0039836	4.4233e-5
2018-06-01-ELFIL_2	8	0.010672	1.2892e-4	0.0039149	4.3078e-5
2018-06-01-ELFIL_2	8	0.010508	1.2296e-4	0.003912	4.0728e-5
2018-06-01-ELFIL_2	8	0.010396	1.2204e-4	0.0038292	4.0621e-5
2018-06-01-ELFIL_2	8	0.010531	8.52e-5	0.0038628	2.9416e-5
2018-06-01-ELFIL_3	8	0.011532	1.9984e-4	0.0041475	6.3129e-5
2018-06-01-ELFIL_3	8	0.01167	2.0233e-4	0.004195	6.0457e-5
2018-06-01-ELFIL_3	8	0.011458	1.6991e-4	0.0041929	5.3305e-5
2018-06-01-ELFIL_3	8	0.011975	1.5216e-4	0.0042038	4.5488e-5
2018-06-01-ELFIL_3	8	0.012325	1.2449e-4	0.0043575	3.5412e-5
2018-06-01-ELFIL_3	8	0.011858	1.4463e-4	0.0043762	4.4925e-5
2018-06-01-ELFIL_3	8	0.011745	1.2915e-4	0.00422	3.5025e-5
2018-06-01-ELFIL_3	8	0.011386	1.7109e-4	0.0040949	4.7697e-5
2018-06-01-ELFIL_3	8	0.011039	1.4598e-4	0.0040376	4.2507e-5
2018-06-01-ELFIL_3	8	0.011171	1.8279e-4	0.0039253	6.0462e-5
2018-06-01-ELFIL_4	8	0.013826	3.1428e-4	0.0047761	6.9054e-5
2018-06-01-ELFIL_4	8	0.01261	2.173e-4	0.0046454	6.1975e-5
2018-06-01-ELFIL_4	8	0.012006	1.5416e-4	0.0041346	5.5938e-5
2018-06-01-ELFIL_4	8	0.012046	1.1613e-4	0.0041461	4.3086e-5
2018-06-01-ELFIL_4	8	0.012279	1.1121e-4	0.0045997	4.3311e-5
2018-06-01-ELFIL_4	8	0.012304	1.581e-4	0.0051081	5.8481e-5
2018-06-01-ELFIL_4	8	0.011753	1.0677e-4	0.0040502	3.803e-5
2018-05-31-ELFIL_3	9	0.061869	2.4369e-4	0.017434	6.9924e-5
2018-05-31-ELFIL_3	9	0.061496	2.5654e-4	0.017641	7.3859e-5
2018-05-31-ELFIL_3	9	0.064432	3.6156e-4	0.017683	1.0078e-4
2018-05-31-ELFIL_3	9	0.063733	2.4123e-4	0.017402	6.3184e-5
2018-05-31-ELFIL_3	9	0.062893	3.1692e-4	0.017424	8.9644e-5
2018-05-31-ELFIL_3	9	0.05976	3.0939e-4	0.01674	9.5168e-5
2018-05-31-ELFIL_3	9	0.060673	3.267e-4	0.016706	1.0378e-4
2018-05-31-ELFIL_3	9	0.061832	2.9469e-4	0.017051	9.1055e-5
2018-05-31-ELFIL_3	9	0.063443	3.8943e-4	0.017333	1.2085e-4
2018-05-31-ELFIL_4	10	0.049332	4.1306e-4	0.011236	1.048e-4
2018-05-31-ELFIL_4	10	0.049991	2.5269e-4	0.011439	6.6727e-5
2018-05-31-ELFIL_4	10	0.051885	2.4251e-4	0.011542	6.1892e-5
2018-05-31-ELFIL_4	10	0.049234	2.028e-4	0.011625	5.3614e-5
2018-05-31-ELFIL_4	10	0.051647	3.0307e-4	0.011363	7.1099e-5
2018-05-31-ELFIL_4	10	0.0531	3.0972e-4	0.011652	7.5023e-5
2018-05-31-ELFIL_4	10	0.052988	2.5304e-4	0.011665	6.3616e-5
2018-05-31-ELFIL_4	10	0.052707	2.7567e-4	0.011585	6.5285e-5
2018-05-31-ELFIL_4	10	0.054258	2.8458e-4	0.011515	6.7893e-5
2018-05-31-ELFIL_4	10	0.052274	2.6778e-4	0.010922	6.1952e-5
2018-05-31-ELFIL_4	10	0.053243	2.4546e-4	0.011348	6.125e-5
2018-05-31-ELFIL_5	10	0.050699	2.5719e-4	0.011552	6.5585e-5
2018-05-31-ELFIL_5	10	0.052619	2.1324e-4	0.012084	4.4875e-5
2018-05-31-ELFIL_5	10	0.054128	2.7196e-4	0.012299	5.3018e-5
2018-05-31-ELFIL_5	10	0.051078	2.5145e-4	0.012305	5.1216e-5
2018-05-31-ELFIL_5	10	0.053296	2.9047e-4	0.012468	5.5995e-5
2018-05-31-ELFIL_5	10	0.052035	2.5087e-4	0.012253	5.0707e-5
2018-05-31-ELFIL_4	11	0.038985	2.2839e-4	0.011995	6.5791e-5
2018-05-31-ELFIL_4	11	0.042021	2.1776e-4	0.010294	6.1e-5
2018-05-31-ELFIL_4	11	0.041739	2.5089e-4	0.010535	6.5757e-5
2018-05-31-ELFIL_4	11	0.041006	2.3046e-4	0.010753	6.0176e-5
2018-05-31-ELFIL_4	11	0.036981	1.8805e-4	0.012037	5.1503e-5
2018-05-31-ELFIL_4	11	0.041308	1.9118e-4	0.010815	5.0284e-5
2018-05-31-ELFIL_4	11	0.04039	1.6855e-4	0.010729	4.6398e-5
2018-05-31-ELFIL_4	11	0.038754	2.3003e-4	0.012398	6.5583e-5
2018-05-31-ELFIL_4	11	0.042153	2.0369e-4	0.010706	5.1942e-5
2018-05-31-ELFIL_4	11	0.039323	2.1745e-4	0.012464	6.2997e-5
2018-05-31-ELFIL_4	11	0.042574	2.5255e-4	0.010703	6.6668e-5
2018-05-31-ELFIL_4	11	0.037961	2.2446e-4	0.012081	6.1624e-5
2018-05-31-ELFIL_4	11	0.038776	2.1057e-4	0.011974	5.9147e-5
2018-05-31-ELFIL_3	12	0.035175	3.5439e-4	0.0085544	8.8353e-5
2018-05-31-ELFIL_3	12	0.036306	2.9613e-4	0.0089067	7.9322e-5
2018-05-31-ELFIL_3	12	0.040912	1.9588e-4	0.0098629	5.0265e-5
2018-05-31-ELFIL_3	12	0.039447	1.9281e-4	0.010059	5.4809e-5
2018-05-31-ELFIL_3	12	0.033905	2.0936e-4	0.0086715	5.4719e-5
2018-05-31-ELFIL_3	12	0.033381	1.8182e-4	0.0085809	4.9604e-5
2018-05-31-ELFIL_4	12	0.031636	2.1844e-4	0.0081546	5.6186e-5
2018-05-31-ELFIL_4	12	0.032667	1.742e-4	0.0084323	4.507e-5
2018-05-31-ELFIL_4	12	0.031901	2.0159e-4	0.008618	5.3223e-5
2018-05-31-ELFIL_4	12	0.029686	1.9208e-4	0.0085563	5.2018e-5
2018-05-31-ELFIL_4	12	0.02942	1.5227e-4	0.008282	4.0189e-5
2018-05-31-ELFIL_4	12	0.032684	1.5103e-4	0.0085023	3.8741e-5
2018-05-31-ELFIL_3	13	0.030354	2.204e-4	0.0074111	6.1001e-5
2018-05-31-ELFIL_3	13	0.03001	2.0414e-4	0.007368	5.4375e-5
2018-05-31-ELFIL_3	13	0.030024	2.3256e-4	0.007428	5.9323e-5
2018-05-31-ELFIL_3	13	0.029091	2.401e-4	0.0073676	6.4886e-5
2018-05-31-ELFIL_3	13	0.029227	2.8559e-4	0.0072642	7.6165e-5
2018-05-31-ELFIL_3	13	0.028292	1.9585e-4	0.0072663	5.4095e-5
2018-05-31-ELFIL_3	13	0.029221	2.1723e-4	0.0074408	5.8682e-5
2018-05-31-ELFIL_3	13	0.028389	2.0248e-4	0.0073966	5.4566e-5
2018-05-31-ELFIL_3	13	0.028326	2.2016e-4	0.0075205	5.8896e-5
2018-05-31-ELFIL_3	13	0.027592	2.2147e-4	0.0074049	6.248e-5
2018-05-31-ELFIL_4	13	0.030038	2.098e-4	0.0076822	5.735e-5
2018-05-31-ELFIL_4	13	0.0306	1.6603e-4	0.0077134	4.1653e-5
2018-02-07-ELFIL_5	14	0.070532	4.4723e-4	0.018612	1.3094e-4
2018-02-07-ELFIL_5	14	0.072435	3.1382e-4	0.019419	8.0884e-5
2018-02-07-ELFIL_5	14	0.070043	2.9487e-4	0.01922	7.7412e-5
2018-02-07-ELFIL_5	14	0.072131	2.8587e-4	0.02008	8.91e-5
2018-02-07-ELFIL_5	14	0.076847	2.9336e-4	0.020102	9.2297e-5
2018-02-07-ELFIL_5	14	0.073166	2.2839e-4	0.019768	7.6622e-5
2018-02-07-ELFIL_5	14	0.07145	2.6173e-4	0.018964	7.7458e-5
2018-02-07-ELFIL_5	14	0.0695	2.6445e-4	0.017144	7.613e-5
2018-02-07-ELFIL_5	14	0.067419	2.7385e-4	0.016484	7.9877e-5
2018-02-07-ELFIL_5	14	0.068124	3.3999e-4	0.016392	8.3474e-5
2018-03-28-ELFIL_3	14	0.070372	2.2715e-4	0.018537	5.7715e-5
2018-03-28-ELFIL_3	14	0.073227	1.8431e-4	0.019219	5.2295e-5
2018-03-28-ELFIL_3	14	0.070035	1.8883e-4	0.018331	5.0437e-5
2018-03-28-ELFIL_3	14	0.074281	2.3798e-4	0.019563	7.0523e-5
2018-03-28-ELFIL_3	14	0.074442	2.204e-4	0.019799	6.0203e-5
2018-03-28-ELFIL_3	14	0.074774	2.3037e-4	0.019077	6.3775e-5
2018-03-28-ELFIL_3	14	0.072538	2.7171e-4	0.018632	7.2812e-5
2018-03-28-ELFIL_3	14	0.07809	2.9589e-4	0.01888	7.9249e-5
2018-03-28-ELFIL_3	14	0.075987	2.6417e-4	0.018024	6.2741e-5
2018-03-28-ELFIL_2	14	0.063762	2.13e-4	0.017114	5.3652e-5
2018-03-28-ELFIL_2	14	0.064655	1.9546e-4	0.017796	5.1406e-5
2018-03-28-ELFIL_2	14	0.064645	1.8816e-4	0.01788	5.135e-5
2018-03-28-ELFIL_2	14	0.06364	1.6625e-4	0.018235	4.6257e-5
2018-03-28-ELFIL_2	14	0.068116	1.7839e-4	0.018683	5.0288e-5
2018-03-28-ELFIL_2	14	0.062817	1.787e-4	0.017122	4.8958e-5
2018-03-28-ELFIL_2	14	0.063978	1.7618e-4	0.017945	4.7501e-5
2018-03-28-ELFIL_4	14	0.071153	2.5652e-4	0.018971	7.1989e-5
2018-03-28-ELFIL_4	14	0.068793000000000007	2.3474e-4	0.019645	6.5262e-5
2018-03-28-ELFIL_4	14	0.071404	2.4807e-4	0.019949	6.8332e-5
2018-03-28-ELFIL_4	14	0.067212	2.5795e-4	0.018179	6.7885e-5
2018-03-28-ELFIL_4	14	0.070907	2.3656e-4	0.018653	6.5047e-5
2018-03-28-ELFIL_4	14	0.069516	2.2638e-4	0.018685	6.7452e-5
2018-03-28-ELFIL_4	14	0.069561	1.9947e-4	0.019049	6.0667e-5
2018-03-28-ELFIL_4	14	0.073214	2.2532e-4	0.018602	6.7366e-5
2018-03-28-ELFIL_4	14	0.06963	2.7152e-4	0.019349	7.7638e-5
2018-03-28-ELFIL_4	14	0.067736	2.3731e-4	0.018862	6.9601e-5
2018-03-28-ELFIL_5	14	0.065767	2.0816e-4	0.017724	6.0639e-5
2018-03-28-ELFIL_5	14	0.063521	2.0048e-4	0.017896	5.9065e-5
2018-03-28-ELFIL_5	14	0.067532	1.8515e-4	0.018245	5.2751e-5
2018-03-28-ELFIL_5	14	0.065763	1.8572e-4	0.018516	4.8403e-5
2018-03-28-ELFIL_5	14	0.064099	2.7496e-4	0.019067	8.0059e-5
2018-03-28-ELFIL_8	14	0.062892	3.7541e-4	0.017933	9.8626e-5
2018-03-28-ELFIL_8	14	0.062898	4.4419e-4	0.018972	1.2177e-4
2018-03-28-ELFIL_8	14	0.068222	5.6024e-4	0.018826	1.4791e-4
2018-03-28-ELFIL_8	14	0.068076	4.4409e-4	0.019373	1.2499e-4
2018-03-28-ELFIL_8	14	0.064703	3.8314e-4	0.018826	1.0642e-4
2018-03-28-ELFIL_8	14	0.061778	4.1185e-4	0.017959	1.0837e-4
2018-03-28-ELFIL_8	14	0.06418	3.7482e-4	0.01783	1.09e-4
2018-03-28-ELFIL_8	14	0.060343	4.4497e-4	0.016602	1.1044e-4
2018-03-28-ELFIL_8	14	0.061258	4.0744e-4	0.017329	1.0567e-4
2018-03-28-ELFIL_9	14	0.06838	2.384e-4	0.017854	6.5888e-5
2018-03-28-ELFIL_9	14	0.070101	2.3221e-4	0.018894	6.878e-5
2018-03-28-ELFIL_9	14	0.072954	2.7163e-4	0.018865	8.0953e-5
2018-03-28-ELFIL_9	14	0.069694	2.5463e-4	0.018359	7.4912e-5
2018-03-28-ELFIL_9	14	0.069098	2.448e-4	0.017955	6.7955e-5
2018-03-28-ELFIL_9	14	0.069493	2.4055e-4	0.017942	6.8432e-5
2018-03-28-ELFIL_9	14	0.072146	2.954e-4	0.018179	8.224e-5
2018-03-28-ELFIL_9	14	0.071266	3.0976e-4	0.018254	8.9188e-5
2018-03-28-ELFIL_9	14	0.078495	2.3423e-4	0.020458	8.8521e-5
2018-03-28-ELFIL_9	14	0.078932	2.3227e-4	0.020486999999999998	8.8089e-5
2018-03-29-ELFIL_1	14	0.065252	2.8466e-4	0.017108	7.0922e-5
2018-03-29-ELFIL_1	14	0.069552	2.1702e-4	0.017275	5.9441e-5
2018-03-29-ELFIL_1	14	0.068907	2.0789e-4	0.018447	6.3083e-5
2018-03-29-ELFIL_1	14	0.066538	2.5032e-4	0.018233	6.8316e-5
2018-03-29-ELFIL_1	14	0.064858	2.5971e-4	0.017922	7.0593e-5
2018-02-07-ELFIL_6	15	0.051019	4.1172e-4	0.015822	5.9753e-5
2018-02-07-ELFIL_6	15	0.050764	2.9546e-4	0.01499	5.9937e-5
2018-02-07-ELFIL_6	15	0.052966	2.6967e-4	0.015962	4.3371e-5
2018-02-07-ELFIL_6	15	0.052283	4.3585e-4	0.015163	6.4263999999999993e-005
2018-03-28-ELFIL_5	15	0.055869	3.5993e-4	0.017527	5.158e-5
2018-03-29-ELFIL_1	15	0.061861	4.1567e-4	0.01778	7.2338e-5
2018-03-29-ELFIL_1	15	0.056511	3.6459e-4	0.014273	6.0408e-5
2018-03-29-ELFIL_1	15	0.068724	2.9733e-4	0.018352	5.7853e-5
2018-03-29-ELFIL_1	15	0.061539	2.6888e-4	0.016089	5.5582e-5
2018-03-29-ELFIL_1	15	0.056899	2.5376e-4	0.015525	4.6114e-5
2018-03-29-ELFIL_1	15	0.057028	2.2782e-4	0.015759	4.4075e-5
2018-03-29-ELFIL_1	15	0.070162	2.6963e-4	0.020095	6.1757e-5
2018-03-29-ELFIL_1	15	0.064436	3.7874e-4	0.019325	6.3015e-5
2018-02-02-ELFIL_7	15	0.057281	3.5185e-4	0.014464	6.5791e-5
2018-02-02-ELFIL_7	15	0.056362	5.1172e-4	0.01527	7.5359e-5
2018-02-02-ELFIL_7	15	0.060059	6.0037e-4	0.015926	8.3487e-5
2018-02-02-ELFIL_9	16	0.082342	5.3568e-4	0.020098	1.531e-4
2018-02-02-ELFIL_9	16	0.082058	4.0762e-4	0.019799	1.1965e-4
2018-02-02-ELFIL_9	16	0.082088	4.2561e-4	0.019515	1.1728e-4
2018-02-02-ELFIL_9	16	0.075867	4.6806e-4	0.018439	1.2294e-4
2018-02-02-ELFIL_9	16	0.078134	3.8028e-4	0.018512	1.0763e-4
2018-02-02-ELFIL_9	16	0.082057	3.6677e-4	0.020222	1.1234e-4
2018-02-02-ELFIL_9	16	0.082949	4.3734e-4	0.020194	1.3252e-4
2018-02-02-ELFIL_9	16	0.069445	3.9773e-4	0.018048	1.2313e-4
2018-02-02-ELFIL_9	16	0.080058	3.3391e-4	0.01888	9.572e-5
2018-02-08-ELFIL_3	16	0.077972	2.9993e-4	0.02166	8.3173e-5
2018-02-08-ELFIL_3	16	0.074589	3.0191e-4	0.021001	8.5041e-5
2018-02-08-ELFIL_3	16	0.077131	2.8167e-4	0.020287	8.0925e-5
2018-02-08-ELFIL_3	16	0.073284	2.6346e-4	0.020632	7.3826e-5
2018-03-28-ELFIL_6	16	0.080005	3.0051e-4	0.021082	8.6438e-5
2018-03-28-ELFIL_6	16	0.078548	2.4694e-4	0.020837	6.6749e-5
2018-03-28-ELFIL_6	16	0.079348	2.384e-4	0.021222	6.3501e-5
2018-03-28-ELFIL_6	16	0.082508	2.3595e-4	0.021779	6.9635e-5
2018-03-28-ELFIL_6	16	0.079766	2.0246e-4	0.020979	5.7979e-5
2018-03-28-ELFIL_6	16	0.078192	2.7123e-4	0.019855	7.8877e-5
2018-03-28-ELFIL_6	16	0.07981	3.2341e-4	0.020625	9.4204e-5
2018-03-28-ELFIL_6	16	0.080888	3.4732e-4	0.020119	9.6523e-5
2018-03-28-ELFIL_7	16	0.08179	3.446e-4	0.021146	9.2743e-5
2018-03-28-ELFIL_7	16	0.087732	3.6799e-4	0.022427	9.7513e-5
2018-03-28-ELFIL_7	16	0.089947	3.5093e-4	0.022822	9.3393e-5
2018-03-28-ELFIL_7	16	0.085357	3.5611e-4	0.021744	9.6384e-5
2018-03-28-ELFIL_7	16	0.084715	3.4583e-4	0.020714	9.2058e-5
2018-03-28-ELFIL_7	16	0.09519	2.5187e-4	0.024403	7.1233e-5
2018-03-28-ELFIL_7	16	0.093048	2.7291e-4	0.023647	7.6258e-5
2018-03-28-ELFIL_8	16	0.074155	4.3627e-4	0.018567	1.1421e-4
2018-03-28-ELFIL_8	16	0.071606	4.1575e-4	0.018454	1.1482e-4
2018-03-28-ELFIL_8	16	0.075038	4.0322e-4	0.018995	1.1602e-4
2018-03-28-ELFIL_8	16	0.081775	4.0975e-4	0.021676	1.1801e-4
2018-03-28-ELFIL_8	16	0.067761	4.6994e-4	0.020426	1.5447e-4
2018-03-28-ELFIL_8	16	0.077591	4.0867e-4	0.020322	1.1832e-4
2018-03-28-ELFIL_8	16	0.084463	4.1415e-4	0.022846	1.2129e-4
2018-03-28-ELFIL_8	16	0.075799	3.5185e-4	0.019312	9.8524e-5
2018-03-28-ELFIL_8	16	0.075664	4.8063e-4	0.019545	1.2737e-4
2018-03-28-ELFIL_8	16	0.08144	5.3013e-4	0.02073	1.4955e-4
2018-03-28-ELFIL_8	16	0.082473	5.5354e-4	0.021937	1.5862e-4
2018-03-28-ELFIL_8	16	0.077179	3.322e-4	0.019168	9.1998e-5
2018-03-28-ELFIL_9	16	0.089358	2.3936e-4	0.022377	7.8517e-5
2018-03-28-ELFIL_9	16	0.085463	2.4976e-4	0.021531	8.7439e-5
2018-03-28-ELFIL_9	16	0.084936	2.7781e-4	0.021151	9.0367e-5
2018-03-28-ELFIL_9	16	0.082841	2.5744e-4	0.020682	8.8749e-5
2018-03-28-ELFIL_9	16	0.095651	2.6912e-4	0.023735	8.6899e-5
2018-03-28-ELFIL_9	16	0.091954	2.4147e-4	0.023405	8.048e-5
2018-03-28-ELFIL_9	16	0.086566	9.7195e-5	0.022042	3.1297e-5
2018-03-28-ELFIL_9	16	0.088518	3.3257e-4	0.022099	1.0121e-4
2018-03-28-ELFIL_9	16	0.084852	1.2003e-4	0.021832	3.8283e-5
2018-03-28-ELFIL_9	16	0.086147	2.8179e-4	0.021407	8.6246e-5
2018-03-28-ELFIL_9	16	0.084666	2.496e-4	0.021007	7.9729e-5
2018-03-28-ELFIL_9	16	0.085404	2.674e-4	0.021038	8.6248e-5
2018-03-28-ELFIL_9	16	0.088879	2.3465e-4	0.021719	7.4276e-5
2018-03-29-ELFIL_1	16	0.075891	2.3003e-4	0.019284	6.6964e-5
2018-03-29-ELFIL_1	16	0.075064	2.4615e-4	0.018531	6.2017e-5
2018-03-29-ELFIL_1	16	0.073762	1.915e-4	0.018153	5.5868e-5
2018-03-29-ELFIL_1	16	0.078924	1.8905e-4	0.020121	5.802e-5
2018-03-29-ELFIL_1	16	0.074623	2.15e-4	0.018742	6.0237e-5
2018-02-08-ELFIL_2	17	0.017948	1.226e-4	0.0050854	3.3061e-5
2018-02-08-ELFIL_2	17	0.018015	1.2651e-4	0.0050827	3.6798e-5
2018-02-08-ELFIL_2	17	0.018153	1.43e-4	0.0050903	4.3786e-5
2018-02-08-ELFIL_2	17	0.020381	1.3217e-4	0.0062781	3.8722e-5
2018-02-08-ELFIL_2	17	0.018333	1.6481e-4	0.0052466	4.4881e-5
2018-02-08-ELFIL_2	17	0.017674	1.4636e-4	0.0050738	4.5784e-5
2018-02-08-ELFIL_2	17	0.018968	1.343e-4	0.0050559	4.0424e-5
2018-02-02-ELFIL_8	17	0.017213	2.8991e-4	0.0046505	6.5944e-5
2018-02-02-ELFIL_8	17	0.01745	1.8696e-4	0.0048483	4.8835e-5
2018-02-02-ELFIL_8	17	0.017892	2.5039e-4	0.0047793	6.6434e-5
2018-02-02-ELFIL_8	17	0.018123	2.1205e-4	0.0049595	5.9934e-5
2018-03-28-ELFIL_6	17	0.018362	1.3175e-4	0.0050864	3.6489e-5
2018-03-28-ELFIL_6	17	0.018152	1.3452e-4	0.0050518	3.6568e-5
2018-03-28-ELFIL_6	17	0.019098	1.2677e-4	0.0052804	3.5507e-5
2018-03-28-ELFIL_6	17	0.018001	1.1294e-4	0.0051785	2.9011e-5
2018-03-28-ELFIL_6	17	0.018431	1.0188e-4	0.0050028	3.6679e-5
2018-03-28-ELFIL_6	17	0.018477	1.1274e-4	0.0052248	3.2138e-5
2018-03-28-ELFIL_6	17	0.018575	1.3145e-4	0.0053206	3.5826e-5
2018-03-28-ELFIL_6	17	0.021757	1.38e-4	0.0065546	3.9402e-5
2018-03-28-ELFIL_6	17	0.023449	1.6461e-4	0.007196	4.7627e-5
2018-03-28-ELFIL_6	17	0.019412	1.7119e-4	0.0056956	4.6096e-5
2018-03-28-ELFIL_6	17	0.018648	8.3496e-5	0.0052689	2.274e-5
2018-03-28-ELFIL_6	17	0.018799	1.4411e-4	0.0051291	4.6812e-5
2018-03-28-ELFIL_6	17	0.019083	1.2469e-4	0.0052392	3.6176e-5
2018-03-28-ELFIL_6	17	0.01855	1.4332e-4	0.00513	3.4924e-5
2018-03-28-ELFIL_7	17	0.018069000000000002	1.5019e-4	0.0049922	3.6069e-5
2018-03-28-ELFIL_7	17	0.018191	1.3372e-4	0.0049687	3.6464e-5
2018-03-28-ELFIL_7	17	0.017976	1.4129e-4	0.0050205	3.5134e-5
2018-03-28-ELFIL_7	17	0.019156	1.3635e-4	0.0055223	3.4832e-5
2018-03-28-ELFIL_7	17	0.020972	1.6417e-4	0.0065571	6.0084e-5
2018-03-28-ELFIL_7	17	0.01955	1.6169e-4	0.0054287	4.3287e-5
2018-03-28-ELFIL_7	17	0.018923	1.2211e-4	0.00527	3.7926e-5
2018-03-28-ELFIL_7	17	0.01846	1.2094e-4	0.0050928	3.7035e-5
2018-03-28-ELFIL_7	17	0.017799	1.358e-4	0.0050244	3.4276e-5
2018-02-07-ELFIL_6	18	0.022463	2.1857e-4	0.006624	6.7183e-5
2018-02-07-ELFIL_6	18	0.022942	2.1767e-4	0.0063306	6.6002e-5
2018-02-07-ELFIL_6	18	0.022615	2.2311e-4	0.0063491	7.0451e-5
2018-02-07-ELFIL_6	18	0.022797	1.4535e-4	0.0064481	4.692e-5
2018-02-07-ELFIL_6	18	0.023656	1.8232e-4	0.0066201	5.9374e-5
2018-02-07-ELFIL_6	18	0.022463	1.5083e-4	0.0064829	4.8661e-5
2018-02-07-ELFIL_6	18	0.02296	1.4224e-4	0.0065064	4.592e-5
2018-02-07-ELFIL_6	18	0.02376	1.649e-4	0.0075343	4.9366e-5
2018-02-07-ELFIL_6	18	0.02473	2.3334e-4	0.0082691	6.7836e-5
2018-02-08-ELFIL_4	18	0.023051	2.4885e-4	0.0060806	6.1738e-5
2018-02-08-ELFIL_4	18	0.022964	2.2224e-4	0.0061145	5.7585e-5
2018-02-08-ELFIL_4	18	0.020966	1.8928e-4	0.0058813	4.9895e-5
2018-02-08-ELFIL_4	18	0.021623	1.8835e-4	0.0058991	4.9035e-5
2018-02-08-ELFIL_4	18	0.022294	2.3599e-4	0.0062623	5.945e-5
2018-02-02-ELFIL_8	18	0.021948	3.3485e-4	0.0057515	8.1845e-5
2018-02-02-ELFIL_8	18	0.021641	3.2959e-4	0.0057156	8.5263e-5
2018-02-02-ELFIL_8	18	0.021992	3.0794e-4	0.005851	8.51e-5
2018-02-02-ELFIL_8	18	0.02131	2.3919e-4	0.0059109	6.0984e-5
2018-02-02-ELFIL_8	18	0.021111	2.0106e-4	0.005874	5.6968e-5
2018-02-02-ELFIL_8	18	0.021505	1.9719e-4	0.0057657	5.3956e-5
2018-02-02-ELFIL_8	18	0.020293	1.6665e-4	0.0056176	4.853e-5
2018-02-02-ELFIL_8	18	0.020972	1.6684e-4	0.0058868	5.0558e-5
2018-02-02-ELFIL_8	18	0.021135	2.3992e-4	0.0058982	6.6806e-5
2018-02-07-ELFIL_6	19	0.021728	1.4197e-4	0.0061592	4.0271e-5
2018-02-07-ELFIL_6	19	0.021578	1.4181e-4	0.0060707	4.3666e-5
2018-02-07-ELFIL_6	19	0.023171	1.3185e-4	0.0066828	4.171e-5
2018-02-07-ELFIL_6	19	0.021303	1.239e-4	0.0062962	3.7936e-5
2018-02-07-ELFIL_6	19	0.021988	1.1525e-4	0.0068692	3.5049e-5
2018-02-07-ELFIL_6	19	0.021884	1.9393e-4	0.0067794	5.5222e-5
2018-02-07-ELFIL_6	19	0.021239	2.1955e-4	0.0060455	6.232e-5
2018-02-08-ELFIL_4	19	0.024178	3.2413e-4	0.0066371	9.5403e-5
2018-02-08-ELFIL_4	19	0.024467	1.6651e-4	0.0069073	4.5094e-5
2018-02-08-ELFIL_4	19	0.022859	1.9319e-4	0.0061817	5.3128e-5
2018-02-08-ELFIL_4	19	0.022966	2.0047e-4	0.0069993	5.1248e-5
2018-02-02-ELFIL_8	19	0.021378	2.8812e-4	0.0058167	7.6105e-5
2018-02-02-ELFIL_8	19	0.022713	2.453e-4	0.0058685	6.9776e-5
2018-02-02-ELFIL_8	19	0.021593	2.0598e-4	0.0057867	6.101e-5
2018-02-02-ELFIL_8	19	0.022302	2.5143e-4	0.0060022	7.6856e-5
2018-02-02-ELFIL_8	19	0.021284	2.6822e-4	0.0059478	7.98e-5
2018-02-02-ELFIL_8	19	0.02137	1.9843e-4	0.0059154	5.8693e-5
2018-02-02-ELFIL_8	19	0.022049	2.047e-4	0.0058297	6.0512e-5
2018-02-02-ELFIL_8	19	0.0206	2.451e-4	0.0058011	7.1311e-5
2018-02-02-ELFIL_8	19	0.021188	2.2582e-4	0.0059479	6.7588e-5
2018-02-02-ELFIL_8	19	0.020459	2.2878e-4	0.0058747	6.8376e-5
2018-02-02-ELFIL_8	19	0.020816	2.8206e-4	0.0058831	7.9813e-5
2018-02-02-ELFIL_8	19	0.020602	3.3174e-4	0.0058868	9.2355e-5
2018-02-06-ELFIL_1	20	0.070761	3.1611e-4	0.018035	8.1754e-5
2018-02-06-ELFIL_1	20	0.074892	2.7281e-4	0.020463	7.9838e-5
2018-02-06-ELFIL_1	20	0.071378	2.682e-4	0.018303	7.1522e-5
2018-02-06-ELFIL_1	20	0.069549	2.0632e-4	0.019027	6.0579e-5
2018-02-06-ELFIL_1	20	0.07056	2.7041e-4	0.020442	7.9427e-5
2018-02-06-ELFIL_1	20	0.074835	3.2259e-4	0.020641	9.8888e-5
2018-02-06-ELFIL_1	20	0.074676	3.1524e-4	0.020294	8.7431e-5
2018-02-06-ELFIL_1	20	0.076566	2.9617e-4	0.020082	8.3943e-5
2018-02-06-ELFIL_1	20	0.078379	2.8163e-4	0.021493	7.9201e-5
2018-02-06-ELFIL_1	20	0.081249	3.2324e-4	0.021883	9.2416e-5
2018-02-06-ELFIL_1	20	0.080013	3.1322e-4	0.021409	9.2204e-5
2018-02-06-ELFIL_1	20	0.08648	3.7149e-4	0.0221	1.0273e-4
2018-02-06-ELFIL_1	20	0.089723	3.7937e-4	0.023107	9.9356e-5
2018-02-02-ELFIL_6	20	0.076363	4.2521e-4	0.018637	9.3513e-5
2018-02-02-ELFIL_6	20	0.079454	4.3472e-4	0.019415	9.8419e-5
2018-02-02-ELFIL_6	20	0.079168	4.6472e-4	0.019201	1.1364e-4
2018-02-02-ELFIL_6	20	0.079336	4.1893e-4	0.019202	1.0422e-4
2018-02-02-ELFIL_6	20	0.076774	3.5181e-4	0.018937	8.9625e-5
2018-02-02-ELFIL_6	20	0.075316	3.5725e-4	0.018628	8.5065e-5
2018-02-02-ELFIL_6	20	0.071745	4.1102e-4	0.017823	9.3778e-5
2018-02-02-ELFIL_6	20	0.07561	4.5184e-4	0.018862	1.0066e-4
2018-02-07-ELFIL_7	20	0.076211	4.4571e-4	0.020539	1.1108e-4
2018-02-07-ELFIL_7	20	0.081532	3.9097e-4	0.021794	1.1412e-4
2018-02-07-ELFIL_7	20	0.074263	2.9865e-4	0.020595	8.8737e-5
2018-02-07-ELFIL_7	20	0.074118	2.9735e-4	0.019078	8.9549e-5
2018-02-07-ELFIL_7	20	0.076153	3.2115e-4	0.020948	9.5898e-5
2018-02-07-ELFIL_7	20	0.07738	3.0843e-4	0.021715	9.2818e-5
2018-02-07-ELFIL_7	20	0.077345	3.0537e-4	0.021182	9.0846e-5
2018-02-07-ELFIL_7	20	0.07848	4.0598e-4	0.021583	1.0674e-4
2018-02-08-ELFIL_2	20	0.071536	2.158e-4	0.019569	5.8363e-5
2018-02-08-ELFIL_2	20	0.072215	2.4196e-4	0.019125	6.5693e-5
2018-02-08-ELFIL_2	20	0.076365	2.1632e-4	0.02067	6.1559e-5
2018-02-08-ELFIL_2	20	0.081002	2.1878e-4	0.022515	6.2897e-5
2018-02-08-ELFIL_2	20	0.077158	2.2242e-4	0.022043	6.714e-5
2018-02-08-ELFIL_2	20	0.080826	2.1743e-4	0.022519	6.482e-5
2018-02-08-ELFIL_2	20	0.0792	2.1229e-4	0.0218	6.4574e-5
2018-02-08-ELFIL_2	20	0.076275	2.2294e-4	0.021845	6.7615e-5
2018-02-08-ELFIL_2	20	0.077388	2.5711e-4	0.021032	7.8992e-5
2018-02-08-ELFIL_2	20	0.077773	3.1988e-4	0.020877	8.8486e-5
2018-02-07-ELFIL_8	20	0.076565	3.6961e-4	0.020158	1.1618e-4
2018-02-07-ELFIL_8	20	0.080106	3.6344e-4	0.020837	1.183e-4
2018-02-07-ELFIL_8	20	0.077135	3.5103e-4	0.020501	1.0513e-4
2018-02-07-ELFIL_8	20	0.082527	3.9334e-4	0.021285	1.2812e-4
2018-02-07-ELFIL_8	20	0.083542	4.2545e-4	0.021487	1.3655e-4
2018-02-07-ELFIL_8	20	0.079329	3.9798e-4	0.02106	1.2323e-4
2018-02-07-ELFIL_6	20	0.079475	0.00047013000000000003	0.021449	1.1005e-4
2018-02-07-ELFIL_6	20	0.079395	3.3507e-4	0.02119	8.7325e-5
2018-02-07-ELFIL_6	20	0.079111	2.99e-4	0.020708	8.4936e-5
2018-02-07-ELFIL_6	20	0.079967	3.0742e-4	0.021031	8.3786e-5
2018-02-07-ELFIL_6	20	0.078871	2.8551e-4	0.019954	7.7527e-5
2018-02-07-ELFIL_6	20	0.077908	3.1044e-4	0.019566	8.1616e-5
2018-02-07-ELFIL_6	20	0.079007	2.8134e-4	0.0201	8.4719e-5
2018-02-07-ELFIL_6	20	0.080282	3.1552e-4	0.020482	9.3275e-5
2018-02-07-ELFIL_6	20	0.081082	3.4815e-4	0.021193	9.643e-5
2018-02-08-ELFIL_4	20	0.077487	3.635e-4	0.018633	1.0854e-4
2018-02-08-ELFIL_4	20	0.07905	4.4416e-4	0.0187	1.1325e-4
2018-02-08-ELFIL_4	20	0.077631	3.3947e-4	0.018483	1.042e-4
2018-02-08-ELFIL_4	20	0.078619	3.8134e-4	0.017938	1.0004e-4
2018-02-08-ELFIL_4	20	0.07676	3.7812e-4	0.018574	1.1162e-4
2018-02-08-ELFIL_4	20	0.076027	4.2857e-4	0.018911	1.2428e-4
2018-02-08-ELFIL_5	20	0.077481	3.1017e-4	0.018497	8.6377e-5
2018-02-08-ELFIL_5	20	0.079599	3.0061e-4	0.019516	8.8815e-5
2018-02-08-ELFIL_5	20	0.081624	3.225e-4	0.019367	9.3893e-5
2018-02-06-ELFIL_1	21	0.033632	3.241e-4	0.0096689	7.505e-5
2018-02-06-ELFIL_1	21	0.035173	2.3892e-4	0.0097721	7.0442e-5
2018-02-06-ELFIL_1	21	0.026349	2.1627e-4	0.0069981	5.7613e-5
2018-02-06-ELFIL_1	21	0.03567	2.0414e-4	0.010149	5.973e-5
2018-02-06-ELFIL_1	21	0.034936	1.7802e-4	0.010494	5.0776e-5
2018-02-06-ELFIL_1	21	0.031997	2.0561e-4	0.010058	6.066e-5
2018-02-06-ELFIL_1	21	0.030857	1.9655e-4	0.0096753	5.8705e-5
2018-02-06-ELFIL_1	21	0.031044	2.0664e-4	0.0099058	6.2264e-5
2018-02-06-ELFIL_1	21	0.03253	2.6645e-4	0.0099063	7.575e-5
2018-02-06-ELFIL_1	21	0.030802	2.6064e-4	0.0089497	7.0809e-5
2018-02-02-ELFIL_6	21	0.035722	3.3892e-4	0.0096328	7.4687e-5
2018-02-02-ELFIL_6	21	0.031837	2.6264e-4	0.0088229	5.9245e-5
2018-02-02-ELFIL_6	21	0.036239	3.0665e-4	0.009889	8.31e-5
2018-02-02-ELFIL_6	21	0.03223	2.7148e-4	0.0089312	7.4177e-5
2018-02-02-ELFIL_6	21	0.036767	3.3192e-4	0.0098787	8.2372e-5
2018-02-02-ELFIL_6	21	0.032001	3.2127e-4	0.008861	7.5319e-5
2018-02-02-ELFIL_6	21	0.032652	3.0912e-4	0.008771	8.6616e-5
2018-02-02-ELFIL_6	21	0.032827	3.4004e-4	0.0091996	8.4992e-5
2018-02-02-ELFIL_6	21	0.03388	3.025e-4	0.0093592	8.3508e-5
2018-02-02-ELFIL_6	21	0.031419	2.5727e-4	0.0087046	6.0228e-5
2018-02-02-ELFIL_6	21	0.033675	1.8844e-4	0.0093889	4.4689e-5
2018-02-02-ELFIL_6	21	0.03147	2.9229e-4	0.0087882	6.8013e-5
2018-02-02-ELFIL_6	21	0.036452	2.3623e-4	0.0103	5.8952e-5
2018-02-02-ELFIL_6	21	0.035586	2.9604e-4	0.0096779	6.5738e-5
2018-02-07-ELFIL_7	21	0.034772	3.1989e-4	0.0096857	7.3536e-5
2018-02-07-ELFIL_7	21	0.034487	2.3736e-4	0.0096341	6.0103e-5
2018-02-07-ELFIL_7	21	0.036051	2.3466e-4	0.0097788	6.2098e-5
2018-02-07-ELFIL_7	21	0.033854	2.7637e-4	0.0093704	7.3736e-5
2018-02-07-ELFIL_7	21	0.035609	2.6695e-4	0.0097819	7.1538e-5
2018-02-07-ELFIL_7	21	0.037961	2.3627e-4	0.010661	6.502e-5
2018-02-08-ELFIL_1	21	0.035322	2.8373e-4	0.010978	7.2696e-5
2018-02-08-ELFIL_1	21	0.035936	2.2115e-4	0.011085	6.3346e-5
2018-02-08-ELFIL_1	21	0.034655	1.9704e-4	0.01047	5.9522e-5
2018-02-08-ELFIL_1	21	0.03527	1.5636e-4	0.011086	4.9161e-5
2018-02-08-ELFIL_1	21	0.033796	1.7998e-4	0.010305	5.7765e-5
2018-02-08-ELFIL_1	21	0.034587	1.477e-4	0.010254	5.7207e-5
2018-02-08-ELFIL_1	21	0.031734	1.4996e-4	0.0099703	4.4894e-5
2018-02-08-ELFIL_1	21	0.031295	1.4309e-4	0.010293	4.9278e-5
2018-02-08-ELFIL_1	21	0.032308	1.4465e-4	0.011186	4.6586e-5
2018-02-08-ELFIL_1	21	0.037546	2.0133e-4	0.011544	6.0819e-5
2018-02-08-ELFIL_1	21	0.036184	1.8093e-4	0.011303	4.976e-5
2018-02-08-ELFIL_1	21	0.034718	2.3537e-4	0.010743	6.1728e-5
